# Supplementary material for: Idea density in Japanese for the early detection of dementia based on narrative speech
Source: PLoS One. 2018 Dec 5;13(12):e0208418. doi: 10.1371/journal.pone.0208418 (PMC6281229; doi:10.1371/journal.pone.0208418)
Supplement: S1 File — Values over 89 in the “age” column were converted to “over 89” to ensure participant anonymity. (XLSX) [file pone.0208418.s001.xlsx]

## Sheet: Sheet1
No	Sex	Age	MMSE	J-Ideas	J-ID	D-ID	DR-ID	DRA-ID	D-Ideas	DR-Ideas	DRA-Ideas	Token (translated)	Token (original Japanese)	Type (original Japanese)	TTR
1	Female	91	23	76	0.69	0.36	0.32	0.1	83	74	23	232	110	58	0.53
2	Female	91	15	10	0.71	0.44	0.4	0.04	11	10	1	25	14	12	0.86
3	Male	84	17	38	0.54	0.26	0.25	0.06	36	35	8	139	71	48	0.68
4	Female	78	27	34	0.64	0.34	0.32	0.09	40	37	10	117	53	48	0.91
5	Female	81	29	280	0.6	0.37	0.33	0.09	347	310	87	937	470	261	0.56
6	Female	84	17	55	0.45	0.29	0.26	0.12	67	60	28	229	123	77	0.63
7	Female	93	21	111	0.64	0.33	0.29	0.08	117	103	29	354	173	93	0.54
8	Male	75	25	192	0.8	0.38	0.32	0.08	192	165	41	511	240	140	0.58
9	Female	91	15	146	0.66	0.38	0.29	0.07	170	130	30	446	222	103	0.46
10	Female	83	15	20	0.65	0.23	0.22	0	21	20	0	92	31	25	0.81
11	Male	85	14	96	0.76	0.32	0.27	0.06	101	85	18	319	127	87	0.69
12	Male	69	26	32	0.48	0.28	0.26	0.04	35	33	5	125	67	46	0.69
13	Female	73	24	90	0.58	0.39	0.33	0.14	113	98	40	293	156	90	0.58
14	Female	85	25	83	0.46	0.34	0.32	0.15	111	106	49	330	179	104	0.58
15	Female	84	25	37	0.45	0.42	0.37	0.12	65	58	19	156	83	60	0.72
16	Female	87	10	81	0.6	0.39	0.34	0.14	114	99	42	295	135	67	0.5
17	Female	82	18	43	0.47	0.39	0.35	0.1	78	70	20	200	92	67	0.73
18	Female	92	22	150	0.69	0.35	0.29	0.05	141	117	21	404	216	102	0.47
19	Female	89	24	30	0.6	0.37	0.3	0.05	39	31	5	105	50	31	0.62
20	Female	75	30	188	0.54	0.37	0.33	0.14	237	214	89	641	349	195	0.56
21	Female	77	30	121	0.62	0.32	0.31	0.09	120	116	35	372	195	135	0.69
22	Female	82	10	5	0.28	0.23	0.23	0.03	7	7	1	31	18	17	0.94
23	Female	98	14	111	0.65	0.36	0.33	0.04	138	126	17	379	171	102	0.6
24	Female	87	17	38	0.54	0.39	0.33	0.01	60	50	2	152	71	50	0.7
25	Female	88	26	26	0.53	0.3	0.27	0.14	25	22	12	83	49	27	0.55
26	Female	87	28	47	0.51	0.35	0.32	0.09	67	60	17	190	93	67	0.72
27	Female	80	15	53	0.46	0.36	0.32	0.1	80	71	22	222	116	68	0.59
28	Female	92	18	98	0.6	0.39	0.35	0.09	121	108	29	308	162	104	0.64
29	Female	88	12	225	0.67	0.31	0.23	0.03	228	171	22	730	336	141	0.42
30	Female	74	27	49	0.53	0.31	0.3	0.18	58	55	33	186	92	66	0.72
31	Male	84	22	124	0.49	0.34	0.32	0.1	162	154	49	474	253	144	0.57
32	Female	94	23	37	0.46	0.36	0.34	0.19	54	52	29	152	81	60	0.74
33	Female	90	16	29	0.64	0.35	0.32	0.1	40	36	11	114	45	37	0.82
34	Female	86	15	12	0.48	0.36	0.33	0.02	23	21	1	64	25	20	0.8
35	Male	86	11	162	0.66	0.32	0.3	0.08	174	163	42	543	246	137	0.56
36	Female	84	26	250	0.58	0.38	0.32	0.14	344	296	126	916	428	225	0.53
37	Female	84	16	360	0.56	0.34	0.31	0.14	422	375	168	1224	641	295	0.46
38	Female	88	13	74	0.56	0.39	0.36	0.03	108	100	9	276	133	72	0.54
39	Female	82	11	39	0.57	0.36	0.33	0	48	44	0	133	69	43	0.62
40	Male	81	17	95	0.66	0.32	0.28	0.03	90	78	8	277	143	76	0.53
41	Female	85	24	51	0.62	0.35	0.33	0.12	66	63	23	190	82	60	0.73
42	Female	78	18	97	0.66	0.38	0.35	0.17	123	113	55	323	148	111	0.75
